# Supplementary material for: Beneficial Effects of Micronutrient Supplementation in Restoring the Altered Microbiota and Gut–Retina Axis in Patients with Neovascular Age-Related Macular Degeneration—A Randomized Clinical Trial
Source: Nutrients. 2024 Nov 20;16(22):3971. doi: 10.3390/nu16223971 (PMC11597754; doi:10.3390/nu16223971)
Supplement: Supplementary file 1 [file nutrients-16-03971-s001.zip]

Archive with 1 entries (1 files):
- nutrients-3291824-supplementary.pdf
